# Supplementary material for: ﻿A remarkable new species of Paraparatrechina Donisthorpe (1947) (Hymenoptera, Formicidae, Formicinae) from the Eastern Himalayas, India
Source: Zookeys. 2024 May 30;1203:159–72. doi: 10.3897/zookeys.1203.114168 (PMC11161688; doi:10.3897/zookeys.1203.114168)
Supplement: XML Treatment for Paraparatrechina [file zookeys.1203.114168-treatment1.xml]

<!DOCTYPE tp:taxon-treatment
  PUBLIC "-//TaxonX//DTD Taxonomic Treatment Publishing DTD v0 20100105//EN" "tax-treatment-NSO.dtd">
<tp:taxon-treatment xmlns:tp="http://www.plazi.org/taxpub"><tp:treatment-meta><kwd-group><label>Taxon classification</label><kwd>
              <named-content content-type="kingdom">Animalia</named-content>
            </kwd><kwd>
              <named-content content-type="order">Hymenoptera</named-content>
            </kwd><kwd>
              <named-content content-type="family">Formicidae</named-content>
            </kwd></kwd-group><mixed-citation publication-type="journal"><person-group><name><surname>Sahanashree</surname><given-names>Ramakrishnaiah</given-names></name><name><surname>Punnath</surname><given-names>Aswaj</given-names></name><name><surname>Rajan Priyadarsanan</surname><given-names>Dharma</given-names></name></person-group><article-title>﻿A remarkable new species of <italic><tp:taxon-name><tp:taxon-name-part taxon-name-part-type="genus" reg="Paraparatrechina">Paraparatrechina</tp:taxon-name-part></tp:taxon-name></italic> Donisthorpe (1947) (<tp:taxon-name><tp:taxon-name-part taxon-name-part-type="order">Hymenoptera</tp:taxon-name-part></tp:taxon-name>, <tp:taxon-name><tp:taxon-name-part taxon-name-part-type="family">Formicidae</tp:taxon-name-part></tp:taxon-name>, <tp:taxon-name><tp:taxon-name-part taxon-name-part-type="subfamily">Formicinae</tp:taxon-name-part></tp:taxon-name>) from the Eastern Himalayas, India</article-title><source>Zookeys</source><day>30</day><month>05</month><year>2024</year><volume>1203</volume><fpage>159</fpage><lpage>172</lpage><pub-id pub-id-type="doi">10.3897/zookeys.1203.114168</pub-id></mixed-citation></tp:treatment-meta><tp:nomenclature><label>﻿</label><tp:taxon-name>
            <object-id xmlns:xlink="http://www.w3.org/1999/xlink" content-type="arpha" xlink:type="simple">EC287B7E-299E-5D5D-B527-75382F5F0BBC</object-id>
            <tp:taxon-name-part taxon-name-part-type="genus" reg="Paraparatrechina">Paraparatrechina</tp:taxon-name-part>
          </tp:taxon-name><tp:taxon-authority>Donisthorpe, 1947</tp:taxon-authority><tp:nomenclature-citation-list><tp:nomenclature-citation><tp:taxon-name>
                <tp:taxon-name-part taxon-name-part-type="genus" reg="Paraparatrechina">Paraparatrechina</tp:taxon-name-part>
              </tp:taxon-name><comment><xref ref-type="bibr" rid="B17">Donisthorpe 1947</xref>: 192, as a subgenus of <tp:taxon-name><tp:taxon-name-part taxon-name-part-type="genus" reg="Paratrechina">Paratrechina</tp:taxon-name-part></tp:taxon-name>. Type species: <tp:taxon-name><tp:taxon-name-part taxon-name-part-type="genus" reg="Paratrechina">Paratrechina</tp:taxon-name-part><tp:taxon-name-part taxon-name-part-type="species" reg="pallida">pallida</tp:taxon-name-part></tp:taxon-name>, by monotypy.</comment></tp:nomenclature-citation><tp:nomenclature-citation><tp:taxon-name>
                <tp:taxon-name-part taxon-name-part-type="genus" reg="Paraparatrechina">Paraparatrechina</tp:taxon-name-part>
              </tp:taxon-name><comment>as junior synonym of <tp:taxon-name><tp:taxon-name-part taxon-name-part-type="genus" reg="Paratrechina">Paratrechina</tp:taxon-name-part></tp:taxon-name>: Brown 1973: 183; <xref ref-type="bibr" rid="B42">Trager 1984</xref>: 58.</comment></tp:nomenclature-citation></tp:nomenclature-citation-list></tp:nomenclature><tp:treatment-sec sec-type="Status as genus" id="SECID0EKEAE"><title>Status as genus.</title><p><xref ref-type="bibr" rid="B30">LaPolla et al. 2010a</xref>: 128.</p></tp:treatment-sec><tp:treatment-sec sec-type="diagnosis" id="SECID0EUEAE"><title>Diagnosis.</title><p><bold><italic>Worker</italic></bold> (adapted from <xref ref-type="bibr" rid="B30">LaPolla et al. 2010a</xref>): <italic><tp:taxon-name><tp:taxon-name-part taxon-name-part-type="genus" reg="Paraparatrechina">Paraparatrechina</tp:taxon-name-part></tp:taxon-name></italic> workers can be identified by the following combination of characters: antenna with 12 segments; mandible with 5 or 6 teeth; maxillary palp and labial palp 6- and 4-segmented, respectively; erect setae on head form a distinct pattern consisting of 4 setae along posterior margin and 6 or 7 rows of paired setae from posterior margin to clypeal margin; erect setae absent on antennal scapes and legs; head excluding clypeal surface and mesonotal dorsum with dense pubescence; eyes typically well developed and positioned laterally towards the midline of head; erect mesosomal setae distinctly paired–2 pairs on pronotum, 1 pair on mesonotum, and 1 pair on propodeum; propodeum dorsal face typically short compared to its longer posterior face; general overall mesosoma shape compact, although a few species have elongated mesosoma.</p><p><bold><italic>Queen</italic></bold> (adapted from <xref ref-type="bibr" rid="B13">Cantone 2018</xref>): antennae filiform with 12 segments, extending beyond occipital margin; antennal socket located near posterior edge of clypeus; forewings exhibit typology III, formica type, with a closed marginal cell; hindwings display typology II, lacking anal 2 vein; mandibles triangular and dentate; palp formula 6:4, or in <italic><tp:taxon-name><tp:taxon-name-part taxon-name-part-type="genus" reg="Paraparatrechina">P.</tp:taxon-name-part><tp:taxon-name-part taxon-name-part-type="species" reg="bufona">bufona</tp:taxon-name-part></tp:taxon-name></italic> and <italic><tp:taxon-name><tp:taxon-name-part taxon-name-part-type="genus" reg="Paraparatrechina">P.</tp:taxon-name-part><tp:taxon-name-part taxon-name-part-type="species" reg="weissi">weissi</tp:taxon-name-part></tp:taxon-name></italic>, maxillary palp consists of 5 segments; mesosomal setal pattern same as in workers; metatibiae with a single spur.</p><p><bold>Male</bold> (adapted from <xref ref-type="bibr" rid="B12">Cantone 2017</xref>): antennae with 13 segments, with the scape extending beyond occipital margin; first funicular segment longer and wider than second; forewings exhibit typology III, with a closed marginal cell; hindwings correspond to typology II; mandibles edentate.</p></tp:treatment-sec><ref-list><ref id="B17"><mixed-citation xmlns:xlink="http://www.w3.org/1999/xlink" xlink:type="simple"><person-group><name name-style="western"><surname>Donisthorpe</surname><given-names>H</given-names></name></person-group> (<year>1947</year>) Some new ants from New Guinea. Annals and Magazine of Natural History (Series 11) 14: 183–197. <ext-link xlink:href="10.1080/00222934708654624" ext-link-type="doi" xlink:type="simple">https://doi.org/10.1080/00222934708654624</ext-link></mixed-citation></ref><ref id="B42"><mixed-citation xmlns:xlink="http://www.w3.org/1999/xlink" xlink:type="simple"><person-group><name name-style="western"><surname>Trager</surname><given-names>JC</given-names></name></person-group> (<year>1984</year>) <article-title>A revision of the genus <italic><tp:taxon-name><tp:taxon-name-part taxon-name-part-type="genus">Paratrechina</tp:taxon-name-part></tp:taxon-name></italic> (<tp:taxon-name><tp:taxon-name-part taxon-name-part-type="order">Hymenoptera</tp:taxon-name-part></tp:taxon-name>: <tp:taxon-name><tp:taxon-name-part taxon-name-part-type="family">Formicidae</tp:taxon-name-part></tp:taxon-name>) of the continental United States.</article-title><source>Sociobiology</source><volume>9</volume>: <fpage>49</fpage>–<lpage>162</lpage>.</mixed-citation></ref><ref id="B30"><mixed-citation xmlns:xlink="http://www.w3.org/1999/xlink" xlink:type="simple"><person-group><name name-style="western"><surname>LaPolla</surname><given-names>JS</given-names></name><name name-style="western"><surname>Brady</surname><given-names>SG</given-names></name><name name-style="western"><surname>Shattuck</surname><given-names>SO</given-names></name></person-group> (<year>2010a</year>) <article-title>Phylogeny and taxonomy of the <italic><tp:taxon-name><tp:taxon-name-part taxon-name-part-type="genus">Prenolepis</tp:taxon-name-part></tp:taxon-name></italic> genus‐group of ants (<tp:taxon-name><tp:taxon-name-part taxon-name-part-type="order">Hymenoptera</tp:taxon-name-part></tp:taxon-name>: <tp:taxon-name><tp:taxon-name-part taxon-name-part-type="family">Formicidae</tp:taxon-name-part></tp:taxon-name>).</article-title><source>Systematic Entomology</source><volume>35</volume>(<issue>1</issue>): <fpage>118</fpage>–<lpage>131</lpage>. <ext-link xlink:href="10.1111/j.1365-3113.2009.00492.x" ext-link-type="doi" xlink:type="simple">https://doi.org/10.1111/j.1365-3113.2009.00492.x</ext-link></mixed-citation></ref><ref id="B13"><mixed-citation xmlns:xlink="http://www.w3.org/1999/xlink" xlink:type="simple"><person-group><name name-style="western"><surname>Cantone</surname><given-names>S</given-names></name></person-group> (<year>2018</year>) <source>Winged Ants, The Queen. Dichotomous key to genera of winged queen ants in the world. The wings of ants: morphological and systematic relationships.</source><publisher-name>Stefano Cantone</publisher-name>, <publisher-loc>Catania, Italy</publisher-loc>, <size units="page">244 pp</size>.</mixed-citation></ref><ref id="B12"><mixed-citation xmlns:xlink="http://www.w3.org/1999/xlink" xlink:type="simple"><person-group><name name-style="western"><surname>Cantone</surname><given-names>S</given-names></name></person-group> (<year>2017</year>) <source>Winged ants – The male. Dichotomous key to genera of winged male ants in the world. Behavioral ecology of mating flight.</source><publisher-name>Autopubblicato</publisher-name>, <publisher-loc>São Paulo</publisher-loc>, <size units="page">318 pp</size>.</mixed-citation></ref></ref-list></tp:taxon-treatment>
