# Supplementary material for: ﻿A remarkable new species of Paraparatrechina Donisthorpe (1947) (Hymenoptera, Formicidae, Formicinae) from the Eastern Himalayas, India
Source: Zookeys. 2024 May 30;1203:159–72. doi: 10.3897/zookeys.1203.114168 (PMC11161688; doi:10.3897/zookeys.1203.114168)
Supplement: XML Treatment for Paraparatrechina neela [file zookeys.1203.114168-treatment2.xml]

<!DOCTYPE tp:taxon-treatment
  PUBLIC "-//TaxonX//DTD Taxonomic Treatment Publishing DTD v0 20100105//EN" "tax-treatment-NSO.dtd">
<tp:taxon-treatment xmlns:tp="http://www.plazi.org/taxpub"><tp:treatment-meta><kwd-group><label>Taxon classification</label><kwd>
              <named-content content-type="kingdom">Animalia</named-content>
            </kwd><kwd>
              <named-content content-type="order">Hymenoptera</named-content>
            </kwd><kwd>
              <named-content content-type="family">Formicidae</named-content>
            </kwd></kwd-group><mixed-citation publication-type="journal"><person-group><name><surname>Sahanashree</surname><given-names>Ramakrishnaiah</given-names></name><name><surname>Punnath</surname><given-names>Aswaj</given-names></name><name><surname>Rajan Priyadarsanan</surname><given-names>Dharma</given-names></name></person-group><article-title>﻿A remarkable new species of <italic><tp:taxon-name><tp:taxon-name-part taxon-name-part-type="genus" reg="Paraparatrechina">Paraparatrechina</tp:taxon-name-part></tp:taxon-name></italic> Donisthorpe (1947) (<tp:taxon-name><tp:taxon-name-part taxon-name-part-type="order">Hymenoptera</tp:taxon-name-part></tp:taxon-name>, <tp:taxon-name><tp:taxon-name-part taxon-name-part-type="family">Formicidae</tp:taxon-name-part></tp:taxon-name>, <tp:taxon-name><tp:taxon-name-part taxon-name-part-type="subfamily">Formicinae</tp:taxon-name-part></tp:taxon-name>) from the Eastern Himalayas, India</article-title><source>Zookeys</source><day>30</day><month>05</month><year>2024</year><volume>1203</volume><fpage>159</fpage><lpage>172</lpage><pub-id pub-id-type="doi">10.3897/zookeys.1203.114168</pub-id></mixed-citation></tp:treatment-meta><tp:nomenclature><label>﻿</label><tp:taxon-name>
            <object-id xmlns:xlink="http://www.w3.org/1999/xlink" content-type="arpha" xlink:type="simple">8E4EE5CC-4108-5974-B721-EA995326F867</object-id>
            <tp:taxon-name-part taxon-name-part-type="genus" reg="Paraparatrechina">Paraparatrechina</tp:taxon-name-part>
            <tp:taxon-name-part taxon-name-part-type="species" reg="neela">neela</tp:taxon-name-part>
            <object-id xmlns:xlink="http://www.w3.org/1999/xlink" content-type="zoobank" xlink:type="simple">https://zoobank.org/E1CB7812-6BF7-4CCC-A319-0D75A493416F</object-id>
          </tp:taxon-name><tp:taxon-status xmlns:xlink="http://www.w3.org/1999/xlink" xlink:type="simple">sp. nov.</tp:taxon-status><xref ref-type="fig" rid="F3">Figs 3</xref><xref ref-type="fig" rid="F4">, 4</xref></tp:nomenclature><tp:treatment-sec sec-type="material" id="SECID0EPMAE"><title>Material examined.</title><p><bold><italic>Holotype</italic></bold>: worker, point mounted. Original label: “India: Arunachal Pradesh, East Siang District, Yingku Village, <named-content xmlns:xlink="http://www.w3.org/1999/xlink" content-type="dwc:verbatimCoordinates" xlink:type="simple"><named-content content-type="geo-json" specific-use="{&#34;type&#34;:&#34;Point&#34;,&#34;coordinates&#34;:[94.884100,28.460600]}" id="NCID0E4MAE" xlink:type="simple">28.4606°N, 94.8841°E</named-content></named-content>, 803 m a.s.l., aspirator, 7 May 2022, Priyadarsanan DR leg.”; <abbrev xmlns:xlink="http://www.w3.org/1999/xlink" content-type="institution" xlink:title="ATREE Insect Museum, Bangalore, India" id="ABBRID0ECNAE" xlink:type="simple">AIMB</abbrev>/Hy/Fr 25006. <bold><italic>Paratype</italic></bold>: 1 worker; same data as holotype; <abbrev xmlns:xlink="http://www.w3.org/1999/xlink" content-type="institution" xlink:title="ATREE Insect Museum, Bangalore, India" id="ABBRID0EKNAE" xlink:type="simple">AIMB</abbrev>/Hy/Fr 25007.</p></tp:treatment-sec><tp:treatment-sec sec-type="description" id="SECID0EPNAE"><title>Worker description.</title><p>Measurements (in mm) and indices:</p><p>Holotype worker: <abbrev xmlns:xlink="http://www.w3.org/1999/xlink" xlink:title="Eye length" id="ABBRID0EWNAE" xlink:type="simple">EL</abbrev> 0.14; <abbrev xmlns:xlink="http://www.w3.org/1999/xlink" xlink:title="Head length" id="ABBRID0E1NAE" xlink:type="simple">HL</abbrev> 0.50; <abbrev xmlns:xlink="http://www.w3.org/1999/xlink" xlink:title="Head width" id="ABBRID0E5NAE" xlink:type="simple">HW</abbrev> 0.42; <abbrev xmlns:xlink="http://www.w3.org/1999/xlink" xlink:title="Scape length" id="ABBRID0ECOAE" xlink:type="simple">SL</abbrev> 0.51; <abbrev xmlns:xlink="http://www.w3.org/1999/xlink" xlink:title="Pronotal width" id="ABBRID0EGOAE" xlink:type="simple">PW</abbrev> 0.29; <abbrev xmlns:xlink="http://www.w3.org/1999/xlink" xlink:title="Weber’s length" id="ABBRID0EKOAE" xlink:type="simple">WL</abbrev> 0.53; <abbrev xmlns:xlink="http://www.w3.org/1999/xlink" xlink:title="Gaster length" id="ABBRID0EOOAE" xlink:type="simple">GL</abbrev> 0.66; <abbrev xmlns:xlink="http://www.w3.org/1999/xlink" xlink:title="Total length" id="ABBRID0ESOAE" xlink:type="simple">TL</abbrev> 1.69; <abbrev xmlns:xlink="http://www.w3.org/1999/xlink" xlink:title="Cephalic index" id="ABBRID0EWOAE" xlink:type="simple">CI</abbrev> 84; <abbrev xmlns:xlink="http://www.w3.org/1999/xlink" xlink:title="Relative eye length index" id="ABBRID0E1OAE" xlink:type="simple">REL</abbrev> 28; <abbrev xmlns:xlink="http://www.w3.org/1999/xlink" xlink:title="Scape index" id="ABBRID0E5OAE" xlink:type="simple">SI</abbrev> 121.</p><p>Paratype worker: <abbrev xmlns:xlink="http://www.w3.org/1999/xlink" xlink:title="Eye length" id="ABBRID0EEPAE" xlink:type="simple">EL</abbrev> 0.13; <abbrev xmlns:xlink="http://www.w3.org/1999/xlink" xlink:title="Head length" id="ABBRID0EIPAE" xlink:type="simple">HL</abbrev> 0.59; <abbrev xmlns:xlink="http://www.w3.org/1999/xlink" xlink:title="Head width" id="ABBRID0EMPAE" xlink:type="simple">HW</abbrev> 0.43; <abbrev xmlns:xlink="http://www.w3.org/1999/xlink" xlink:title="Scape length" id="ABBRID0EQPAE" xlink:type="simple">SL</abbrev> 0.50; <abbrev xmlns:xlink="http://www.w3.org/1999/xlink" xlink:title="Pronotal width" id="ABBRID0EUPAE" xlink:type="simple">PW</abbrev> 0.28; <abbrev xmlns:xlink="http://www.w3.org/1999/xlink" xlink:title="Weber’s length" id="ABBRID0EYPAE" xlink:type="simple">WL</abbrev> 0.57; <abbrev xmlns:xlink="http://www.w3.org/1999/xlink" xlink:title="Gaster length" id="ABBRID0E3PAE" xlink:type="simple">GL</abbrev> 0.66; <abbrev xmlns:xlink="http://www.w3.org/1999/xlink" xlink:title="Total length" id="ABBRID0EAQAE" xlink:type="simple">TL</abbrev> 1.76; <abbrev xmlns:xlink="http://www.w3.org/1999/xlink" xlink:title="Cephalic index" id="ABBRID0EEQAE" xlink:type="simple">CI</abbrev> 72; <abbrev xmlns:xlink="http://www.w3.org/1999/xlink" xlink:title="Relative eye length index" id="ABBRID0EIQAE" xlink:type="simple">REL</abbrev> 22; <abbrev xmlns:xlink="http://www.w3.org/1999/xlink" xlink:title="Scape index" id="ABBRID0EMQAE" xlink:type="simple">SI</abbrev> 116.</p></tp:treatment-sec><tp:treatment-sec sec-type="diagnosis" id="SECID0EQQAE"><title>Diagnosis.</title><p><italic><tp:taxon-name><tp:taxon-name-part taxon-name-part-type="genus" reg="Paraparatrechina">Paraparatrechina</tp:taxon-name-part><tp:taxon-name-part taxon-name-part-type="species" reg="neela">neela</tp:taxon-name-part></tp:taxon-name></italic> sp. nov. has the following unique combination of characters: 1) body opaque and largely metallic blue, except antennae, mandibles, and legs; 2) total length &lt; 2 mm; 3), eyes large relative to head length (<abbrev xmlns:xlink="http://www.w3.org/1999/xlink" xlink:title="Relative eye length index" id="ABBRID0EBRAE" xlink:type="simple">REL</abbrev> &gt; 22); 3) scape with appressed pubescence and scape surpasses posterior margin of head by approximately length of first 4 funicular segments; 4) propodeal dorsal face short and angular, with a long declivitous face.</p><p><bold><italic>Head.</italic></bold> In full-face view (Fig. <xref ref-type="fig" rid="F3">3A</xref>), subtriangular, 1.2× longer than wide; posterior margin of head convex. Mandible triangular, masticatory margin with 5 teeth (Fig. <xref ref-type="fig" rid="F4">4A</xref>), 1 long apical tooth followed by acutely triangular tooth, 2 minute denticles and a triangular basal tooth: maxillary palp and labial palp with palp formula, PF (6:4). Antennae with 12 segments; scape surpasses posterior margin of head approximately by the length of first 4 funicular segments. In profile view, clypeal disc projects, medially carinate. In full-face view, anterior clypeal margin convex. Eyes large, <abbrev xmlns:xlink="http://www.w3.org/1999/xlink" xlink:title="Relative eye length index" id="ABBRID0EURAE" xlink:type="simple">REL</abbrev> 22–28, oval; ocelli present, only median ocellus visible, other two ocelli relatively concealed, indistinct (Fig. <xref ref-type="fig" rid="F3">3A</xref>).</p><fig id="F3" position="float" orientation="portrait"><object-id xmlns:xlink="http://www.w3.org/1999/xlink" content-type="doi" xlink:type="simple">10.3897/zookeys.1203.114168.figure3</object-id><object-id xmlns:xlink="http://www.w3.org/1999/xlink" content-type="arpha" xlink:type="simple">8557ADD8-A41B-5F6C-9841-39608E061E71</object-id><label>Figure 3.</label><caption><p><italic><tp:taxon-name><tp:taxon-name-part taxon-name-part-type="genus" reg="Paraparatrechina">Paraparatrechina</tp:taxon-name-part><tp:taxon-name-part taxon-name-part-type="species" reg="neela">neela</tp:taxon-name-part></tp:taxon-name></italic> sp. nov., holotype worker <abbrev xmlns:xlink="http://www.w3.org/1999/xlink" content-type="institution" xlink:title="ATREE Insect Museum, Bangalore, India" id="ABBRID0EPSAE" xlink:type="simple">AIMB</abbrev>/Hy/Fr 25006 <bold>A</bold> head in full-face view <bold>B</bold> body in dorsal view <bold>C</bold> body in profile view.</p></caption><graphic xmlns:xlink="http://www.w3.org/1999/xlink" xlink:href="zookeys-1203-159_article-114168__-g003.jpg" position="float" orientation="portrait" xlink:type="simple" id="oo_1059119.jpg"><uri content-type="original_file" xlink:type="simple">https://binary.pensoft.net/fig/1059119</uri></graphic></fig><fig id="F4" position="float" orientation="portrait"><object-id xmlns:xlink="http://www.w3.org/1999/xlink" content-type="doi" xlink:type="simple">10.3897/zookeys.1203.114168.figure4</object-id><object-id xmlns:xlink="http://www.w3.org/1999/xlink" content-type="arpha" xlink:type="simple">A0597FE5-8D0C-596F-B90A-7E9983141FFC</object-id><label>Figure 4.</label><caption><p><italic><tp:taxon-name><tp:taxon-name-part taxon-name-part-type="genus" reg="Paraparatrechina">Paraparatrechina</tp:taxon-name-part><tp:taxon-name-part taxon-name-part-type="species" reg="neela">neela</tp:taxon-name-part></tp:taxon-name></italic> sp. nov., holotype worker <abbrev xmlns:xlink="http://www.w3.org/1999/xlink" content-type="institution" xlink:title="ATREE Insect Museum, Bangalore, India" id="ABBRID0ESTAE" xlink:type="simple">AIMB</abbrev>/Hy/Fr 25006 <bold>A</bold> clypeus and mandibles <bold>B</bold> mesosoma in profile view <bold>C</bold> mesosoma in dorsal view <bold>D</bold> gaster in dorsal view.</p></caption><graphic xmlns:xlink="http://www.w3.org/1999/xlink" xlink:href="zookeys-1203-159_article-114168__-g004.jpg" position="float" orientation="portrait" xlink:type="simple" id="oo_1059120.jpg"><uri content-type="original_file" xlink:type="simple">https://binary.pensoft.net/fig/1059120</uri></graphic></fig><p><bold><italic>Mesosoma.</italic></bold> Compact in lateral view, pronotum convex with short dorsal face in lateral view (Figs <xref ref-type="fig" rid="F3">3C</xref>, <xref ref-type="fig" rid="F4">4B</xref>). Mesonotum sloping towards metanotum, propleura and mesopleura demarcated by a distinct promesonotal suture; mesopleura and metapleura demarcated by indistinct metanotal groove; propodeum raised, propodeal dorsal face short, angular, with a long declivitous face; propodeal spiracle distinct (Fig. <xref ref-type="fig" rid="F3">3C</xref>).</p><p><bold><italic>Metasoma.</italic></bold> Petiole length 0.05 mm, strongly compressed antero-posteriorly. Gaster with 5 tergites, anterior margin concave and forming sharp edges in dorsal view (Figs <xref ref-type="fig" rid="F3">3B</xref>, <xref ref-type="fig" rid="F4">4D</xref>). Acidopore distinct apically (Fig. <xref ref-type="fig" rid="F3">3C</xref>).</p><p><bold><italic>Sculpture.</italic></bold> Body covered with fine punctures; mandibles with longitudinal striations (Fig. <xref ref-type="fig" rid="F4">4A</xref>); clypeus, mesopleura, and propodeal declivity smooth and shiny (Fig. <xref ref-type="fig" rid="F4">4A–C</xref>).</p><p><bold><italic>Pilosity.</italic></bold> Short, decumbent pubescence covers most of the body. Distinctly paired dark setae present from anterior clypeal margin to propodeum; 8 pairs on head from posterior region to clypeus; 2 pairs on pronotum, 2 pairs on mesonotum, 1 pair on propodeum (Figs <xref ref-type="fig" rid="F3">3C</xref>, <xref ref-type="fig" rid="F4">4B</xref>). Setae shorter on head posterior to eyes and gaster and longer on anterior of head and mesosoma.</p><p><bold><italic>Color</italic>.</bold> Body largely iridescent blue, with a purple tinge and white pubescence; legs and antennae brown at base, dark to yellowish brown at middle, white at the tip; mandible yellowish brown. Gaster blue in anterior region, brown towards posterior end.</p></tp:treatment-sec><tp:treatment-sec sec-type="etymology" id="SECID0EPWAE"><title>Etymology.</title><p>The specific epithet <italic><tp:taxon-name><tp:taxon-name-part taxon-name-part-type="genus" reg="Paraparatrechina"/><tp:taxon-name-part taxon-name-part-type="species" reg="neela">neela</tp:taxon-name-part></tp:taxon-name></italic> is a noun in apposition, signifying the color blue in most Indian languages. It is used to describe the unique blue or sapphire color of this species.</p></tp:treatment-sec><tp:treatment-sec sec-type="Species comparison" id="SECID0E6WAE"><title>Species comparison.</title><p><italic><tp:taxon-name><tp:taxon-name-part taxon-name-part-type="genus" reg="Paraparatrechina">Paraparatrechina</tp:taxon-name-part><tp:taxon-name-part taxon-name-part-type="species" reg="neela">neela</tp:taxon-name-part></tp:taxon-name></italic> sp. nov. is easily distinguishable from all known species of <italic><tp:taxon-name><tp:taxon-name-part taxon-name-part-type="genus" reg="Paraparatrechina">Paraparatrechina</tp:taxon-name-part></tp:taxon-name></italic> by its metallic-blue body. It can be separated from <italic><tp:taxon-name><tp:taxon-name-part taxon-name-part-type="genus" reg="Paraparatrechina">P.</tp:taxon-name-part><tp:taxon-name-part taxon-name-part-type="species" reg="aseta">aseta</tp:taxon-name-part></tp:taxon-name></italic>, the only other known species from the Indian subcontinent (Fig. <xref ref-type="fig" rid="F5">5A–C</xref>) by the following characteristics: 1) body largely metallic blue, except antennae, mandibles, and legs in <italic><tp:taxon-name><tp:taxon-name-part taxon-name-part-type="genus" reg="Paraparatrechina">P.</tp:taxon-name-part><tp:taxon-name-part taxon-name-part-type="species" reg="neela">neela</tp:taxon-name-part></tp:taxon-name></italic> (body uniformly light brown in <italic><tp:taxon-name><tp:taxon-name-part taxon-name-part-type="genus" reg="Paraparatrechina">P.</tp:taxon-name-part><tp:taxon-name-part taxon-name-part-type="species" reg="aseta">aseta</tp:taxon-name-part></tp:taxon-name></italic>); 2) in full-face view, head subtriangular with strongly convex lateral margin in <italic><tp:taxon-name><tp:taxon-name-part taxon-name-part-type="genus" reg="Paraparatrechina">P.</tp:taxon-name-part><tp:taxon-name-part taxon-name-part-type="species" reg="neela">neela</tp:taxon-name-part></tp:taxon-name></italic> (head subrectangular with gently convex lateral margin in <italic><tp:taxon-name><tp:taxon-name-part taxon-name-part-type="genus" reg="Paraparatrechina">P.</tp:taxon-name-part><tp:taxon-name-part taxon-name-part-type="species" reg="aseta">aseta</tp:taxon-name-part></tp:taxon-name></italic>); 3) anterior clypeal margin convex in <italic><tp:taxon-name><tp:taxon-name-part taxon-name-part-type="genus" reg="Paraparatrechina">P.</tp:taxon-name-part><tp:taxon-name-part taxon-name-part-type="species" reg="neela">neela</tp:taxon-name-part></tp:taxon-name></italic> (anterior clypeal margin medially concave in <italic><tp:taxon-name><tp:taxon-name-part taxon-name-part-type="genus" reg="Paraparatrechina">P.</tp:taxon-name-part><tp:taxon-name-part taxon-name-part-type="species" reg="aseta">aseta</tp:taxon-name-part></tp:taxon-name></italic>); 4) mandible with five teeth in the masticatory margin in <italic><tp:taxon-name><tp:taxon-name-part taxon-name-part-type="genus" reg="Paraparatrechina">P.</tp:taxon-name-part><tp:taxon-name-part taxon-name-part-type="species" reg="neela">neela</tp:taxon-name-part></tp:taxon-name></italic> (mandible with six teeth in <italic><tp:taxon-name><tp:taxon-name-part taxon-name-part-type="genus" reg="Paraparatrechina">P.</tp:taxon-name-part><tp:taxon-name-part taxon-name-part-type="species" reg="aseta">aseta</tp:taxon-name-part></tp:taxon-name></italic>); 5) propodeal dorsal face in lateral view raised in <italic><tp:taxon-name><tp:taxon-name-part taxon-name-part-type="genus" reg="Paraparatrechina">P.</tp:taxon-name-part><tp:taxon-name-part taxon-name-part-type="species" reg="neela">neela</tp:taxon-name-part></tp:taxon-name></italic> (propodeal dorsal margin flat and continuous with rest of mesosoma in <italic><tp:taxon-name><tp:taxon-name-part taxon-name-part-type="genus" reg="Paraparatrechina">P.</tp:taxon-name-part><tp:taxon-name-part taxon-name-part-type="species" reg="aseta">aseta</tp:taxon-name-part></tp:taxon-name></italic>). <italic><tp:taxon-name><tp:taxon-name-part taxon-name-part-type="genus" reg="Paraparatrechina">Paraparatrechina</tp:taxon-name-part><tp:taxon-name-part taxon-name-part-type="species" reg="neela">neela</tp:taxon-name-part></tp:taxon-name></italic> is similar to <italic><tp:taxon-name><tp:taxon-name-part taxon-name-part-type="genus" reg="Paraparatrechina">P.</tp:taxon-name-part><tp:taxon-name-part taxon-name-part-type="species" reg="butteli">butteli</tp:taxon-name-part><tp:taxon-name-part taxon-name-part-type="subspecies" reg="bryanti">bryanti</tp:taxon-name-part></tp:taxon-name></italic> (Forel, 1916), another Indomalayan species (<xref ref-type="bibr" rid="B44">Wheeler 1919</xref>), in body size, eye length, antennal scape surpassing occipital margin, and a raised propodeal dorsal face with a long declivitous face. However, <italic><tp:taxon-name><tp:taxon-name-part taxon-name-part-type="genus" reg="Paraparatrechina">P.</tp:taxon-name-part><tp:taxon-name-part taxon-name-part-type="species" reg="neela">neela</tp:taxon-name-part></tp:taxon-name></italic> can be easily separated from <italic><tp:taxon-name><tp:taxon-name-part taxon-name-part-type="genus" reg="Paraparatrechina">P.</tp:taxon-name-part><tp:taxon-name-part taxon-name-part-type="species" reg="butteli">butteli</tp:taxon-name-part><tp:taxon-name-part taxon-name-part-type="subspecies" reg="bryanti">bryanti</tp:taxon-name-part></tp:taxon-name></italic> by the following characteristics: 1) body largely metallic blue in <italic><tp:taxon-name><tp:taxon-name-part taxon-name-part-type="genus" reg="Paraparatrechina">P.</tp:taxon-name-part><tp:taxon-name-part taxon-name-part-type="species" reg="neela">neela</tp:taxon-name-part></tp:taxon-name></italic> (body castaneous brown; head, thorax, and gaster with metallic reflections in <italic><tp:taxon-name><tp:taxon-name-part taxon-name-part-type="genus" reg="Paraparatrechina">P.</tp:taxon-name-part><tp:taxon-name-part taxon-name-part-type="species" reg="butteli">butteli</tp:taxon-name-part><tp:taxon-name-part taxon-name-part-type="subspecies" reg="bryanti">bryanti</tp:taxon-name-part></tp:taxon-name></italic>); 2) legs with thick appressed pubescence in <italic><tp:taxon-name><tp:taxon-name-part taxon-name-part-type="genus" reg="Paraparatrechina">P.</tp:taxon-name-part><tp:taxon-name-part taxon-name-part-type="species" reg="neela">neela</tp:taxon-name-part></tp:taxon-name></italic> (legs with sparse pubescence in <italic><tp:taxon-name><tp:taxon-name-part taxon-name-part-type="genus" reg="Paraparatrechina">P.</tp:taxon-name-part><tp:taxon-name-part taxon-name-part-type="species" reg="butteli">butteli</tp:taxon-name-part><tp:taxon-name-part taxon-name-part-type="subspecies" reg="bryanti">bryanti</tp:taxon-name-part></tp:taxon-name></italic>); 3) overall body opaque with fine punctures in <italic><tp:taxon-name><tp:taxon-name-part taxon-name-part-type="genus" reg="Paraparatrechina">P.</tp:taxon-name-part><tp:taxon-name-part taxon-name-part-type="species" reg="neela">neela</tp:taxon-name-part></tp:taxon-name></italic> (thorax and gaster distinctly shagreened in <italic><tp:taxon-name><tp:taxon-name-part taxon-name-part-type="genus" reg="Paraparatrechina">P.</tp:taxon-name-part><tp:taxon-name-part taxon-name-part-type="species" reg="butteli">butteli</tp:taxon-name-part><tp:taxon-name-part taxon-name-part-type="subspecies" reg="bryanti">bryanti</tp:taxon-name-part></tp:taxon-name></italic>); 4) head subtriangular, longer than wide in <italic><tp:taxon-name><tp:taxon-name-part taxon-name-part-type="genus" reg="Paraparatrechina">P.</tp:taxon-name-part><tp:taxon-name-part taxon-name-part-type="species" reg="neela">neela</tp:taxon-name-part></tp:taxon-name></italic> (head subrectangular, as long as wide in <italic><tp:taxon-name><tp:taxon-name-part taxon-name-part-type="genus" reg="Paraparatrechina">P.</tp:taxon-name-part><tp:taxon-name-part taxon-name-part-type="species" reg="butteli">butteli</tp:taxon-name-part><tp:taxon-name-part taxon-name-part-type="subspecies" reg="bryanti">bryanti</tp:taxon-name-part></tp:taxon-name></italic>).</p><fig id="F5" position="float" orientation="portrait"><object-id xmlns:xlink="http://www.w3.org/1999/xlink" content-type="doi" xlink:type="simple">10.3897/zookeys.1203.114168.figure5</object-id><object-id xmlns:xlink="http://www.w3.org/1999/xlink" content-type="arpha" xlink:type="simple">574BCE7C-7024-5977-8896-596EDE242C16</object-id><label>Figure 5.</label><caption><p><italic><tp:taxon-name><tp:taxon-name-part taxon-name-part-type="genus" reg="Paraparatrechina">Paraparatrechina</tp:taxon-name-part><tp:taxon-name-part taxon-name-part-type="species" reg="aseta">aseta</tp:taxon-name-part></tp:taxon-name></italic>, syntype worker <bold>A</bold> head in full-face view <bold>B</bold> body in dorsal view <bold>C</bold> body in profile view. Photo credit: Will Ericson, <ext-link xmlns:xlink="http://www.w3.org/1999/xlink" xlink:type="simple" ext-link-type="uri" xlink:href="http://www.antweb.org">www.antweb.org</ext-link>, <ext-link xmlns:xlink="http://www.w3.org/1999/xlink" xlink:href="http://www.antweb.org/specimen/CASENT0910999" ext-link-type="uri" xlink:type="simple">CASENT0910999</ext-link> (<xref ref-type="bibr" rid="B2">AntWeb 2023b</xref>).</p></caption><graphic xmlns:xlink="http://www.w3.org/1999/xlink" xlink:href="zookeys-1203-159_article-114168__-g005.jpg" position="float" orientation="portrait" xlink:type="simple" id="oo_1059121.jpg"><uri content-type="original_file" xlink:type="simple">https://binary.pensoft.net/fig/1059121</uri></graphic></fig></tp:treatment-sec><ref-list><ref id="B2"><mixed-citation xmlns:xlink="http://www.w3.org/1999/xlink" xlink:type="simple">AntWeb (<year>2023b</year>) AntWeb. Version 8.97. California Academy of Science. Specimen: <ext-link xlink:href="http://www.antweb.org/specimen/CASENT0910999" ext-link-type="uri" xlink:type="simple">CASENT0910999</ext-link><italic><tp:taxon-name><tp:taxon-name-part taxon-name-part-type="genus">Paraparatrechina</tp:taxon-name-part><tp:taxon-name-part taxon-name-part-type="species">aseta</tp:taxon-name-part></tp:taxon-name></italic>. <ext-link xlink:href="https://www.antweb.org/specimen.do?name=casent0910999" ext-link-type="uri" xlink:type="simple">https://www.antweb.org/specimen.do?name=casent0910999</ext-link> [Accessed on: 22 September 2023]</mixed-citation></ref><ref id="B44"><mixed-citation xmlns:xlink="http://www.w3.org/1999/xlink" xlink:type="simple"><person-group><name name-style="western"><surname>Wheeler</surname><given-names>WM</given-names></name></person-group> (<year>1919</year>) <article-title>The ants of Borneo.</article-title><source>Bulletin of the Museum of Comparative Zoology</source><volume>63</volume>: <fpage>43</fpage>–<lpage>147</lpage>.</mixed-citation></ref></ref-list></tp:taxon-treatment>
